# Supplementary material for: Genome-Wide Characterization, Evolution, and Expression Profiling of VQ Gene Family in Response to Phytohormone Treatments and Abiotic Stress in Eucalyptus grandis
Source: Int J Mol Sci. 2019 Apr 10;20(7):1765. doi: 10.3390/ijms20071765 (PMC6480042; doi:10.3390/ijms20071765)
Supplement: Supplementary file 1 [file ijms-20-01765-s001.zip]

Archive with 1 entries (1 files):
- ijms-461399-supplementary.xlsx
