# Supplementary material for: Genome-Wide Characterization, Evolution, and Expression Profiling of VQ Gene Family in Response to Phytohormone Treatments and Abiotic Stress in Eucalyptus grandis
Source: Int J Mol Sci. 2019 Apr 10;20(7):1765. doi: 10.3390/ijms20071765 (PMC6480042; doi:10.3390/ijms20071765)
Supplement: Supplementary file 1 [file ijms-20-01765-s001.zip › ijms-461399-supplementary.xlsx]

## Sheet: Sheet1
qRT-PCR and Semi-qPCR primers for EgrVQs
Gene's Name	Primer 5'-3'
EgrEFF	TCCAATCCGAGTCGCTGTCATTGT																												TCCAATCCGAGTCGCTGTCATTGT	EgrEFF	TCCAATCCGAGTCGCTGTCATTGT	EgrEFF	TCCAATCCGAGTCGCTGTCATTGT	EgrEFF	TCCAATCCGAGTCGCTGTCATTGT	EgrEFF	TCCAATCCGAGTCGCTGTCATTGT	EgrEFF	TCCAATCCGAGTCGCTGTCATTGT	EgrEFF	TCCAATCCGAGTCGCTGTCATTGT	EgrEFF	TCCAATCCGAGTCGCTGTCATTGT	EgrEFF	TCCAATCCGAGTCGCTGTCATTGT	EgrEFF	TCCAATCCGAGTCGCTGTCATTGT	EgrEFF	TCCAATCCGAGTCGCTGTCATTGT
EgrEFR	TGATGAGCCTCTCTGGTTTGACCT																												TGATGAGCCTCTCTGGTTTGACCT	EgrEFR	TGATGAGCCTCTCTGGTTTGACCT	EgrEFR	TGATGAGCCTCTCTGGTTTGACCT	EgrEFR	TGATGAGCCTCTCTGGTTTGACCT	EgrEFR	TGATGAGCCTCTCTGGTTTGACCT	EgrEFR	TGATGAGCCTCTCTGGTTTGACCT	EgrEFR	TGATGAGCCTCTCTGGTTTGACCT	EgrEFR	TGATGAGCCTCTCTGGTTTGACCT	EgrEFR	TGATGAGCCTCTCTGGTTTGACCT	EgrEFR	TGATGAGCCTCTCTGGTTTGACCT	EgrEFR	TGATGAGCCTCTCTGGTTTGACCT
EgrVQ1F	CGGATGGTGCAGCAGGTGAC
EgrVQ1R	GCGTCCAGATTCGGCAACAGG
EgrVQ2F	AGCGGCGATCATGGTAGACTGG
EgrVQ2R	CTCGTACAGCAGGCTTGATGGAAG
EgrVQ3F	CTCCAAGGCGAACGGCAAGC
EgrVQ3R	TCGTCGTCGTCGTCGTCGTC
EgrVQ4F	TGAACCGATGGCTGTGAACAGAAG
EgrVQ4R	CCAGTGAGTTGCTGAACCAGACC
EgrVQ5F	TCTGTCAACTTGCCTGCTGAATCG
EgrVQ5R	TGAGACGGTGGCGGAGCTAAG
EgrVQ6F	CGGAACTTCATGTCCATCGTCCAG
EgrVQ6R	TCTGCTCTATCGCCGCCACTC
EgrVQ7F	TGTCCATCGTCCAGCAGCTCTC
EgrVQ7R	TGCTCTATCGCCGCCACTCTG
EgrVQ8F	CTCCGCCATTGTCACTTCCATGAG
EgrVQ8R	TGCTGCTGCTGCTGCTGTTG
EgrVQ9F	CCGCAGCAAGTTCCAGGTCAAG
EgrVQ9R	GGCATCGGACCACTCATTCTTGG
EgrVQ10F	GCAAGCCAAGGACAGCCATACC
EgrVQ10R	TCGTGGTGTCGGTGGTGAGG
EgrVQ11F	AGCAGCAGCAGCAGCAATCG
EgrVQ11R	GCCGGAGCTAATGACGTGGTTG
EgrVQ12F	GCTCATCCGAGACCGTGAACAAG
EgrVQ12R	GAGGCTGTTCTTGAGGCTGTTCC
EgrVQ13F	CGGCAGACAACCTCTTCCACAAC
EgrVQ13R	TGCTTGCTGAACCGGCTCAATTC
EgrVQ14F	GAAGCTGACCGGCAAGGATTCC
EgrVQ14R	TGGCTCAGAGCGGCTCATCTC
EgrVQ15F	CGGTGGAGTGGTGGAGAGGAC
EgrVQ15R	CGACAGCGGCGAGAAGAAGC
EgrVQ16F	ACGAGCGGAGGCAGAGGAAG
EgrVQ16R	AGAGCGAGGACGAAGGAGGATG
EgrVQ17F	GTCCTCCTCCTGCTCGTCTTCC
EgrVQ17R	GCCTTGGTGTGGATGATCTTCGG
EgrVQ18F	TTCGTGGCGGCTGGTGATTATTG
EgrVQ18R	TAGCTGGACGGCACCACATCTC
EgrVQ19F	CTACCCGTTCCACAAGTCGC
EgrVQ19R	TCTGGACGAGCTCTCGGAAG
EgrVQ20F	TCCGAGAGCTCGTCCAGAAG
EgrVQ20R	TGCATCAAGAGCTCAAGCGG
EgrVQ21F	TTCGGTGTTGGATGCGTTGAGG
EgrVQ21R	CGAGTGGAGCGACTTGTGGAAC
EgrVQ22F	GACTGGCAAAGACTCCGACG
EgrVQ22R	ACAGGCCTTCTGAGCACTCT
EgrVQ23F	AGCAGCAGCAGCAGCATCATC
EgrVQ23R	CAAGCGGCGTCCAGGTTCAG
EgrVQ24F	GAGAAGGCAGTGCTGCACAAGG
EgrVQ24R	CCAGCGGACTTAAGATGGCATCAG
EgrVQ25F	CAGGCGGTCTCCTCCTCGTG
EgrVQ25R	GCTGCTGGACGATGGACATGAAG
EgrVQ26F	ATGAACACGGACACCTCCAACTTC
EgrVQ26R	CTGCTGCGGCACTTGGTACTG
EgrVQ27F	CAACTCCAACAACTCCTCCGACAC
EgrVQ27R	TTCGACGCCGTGACCTCCTG
[truncated: 5,000 more columns]
